# Supplementary material for: Interaction between ZnO Nanoparticles and Albumin and Its Effect on Cytotoxicity, Cellular Uptake, Intestinal Transport, Toxicokinetics, and Acute Oral Toxicity
Source: Nanomaterials (Basel). 2021 Oct 31;11(11):2922. doi: 10.3390/nano11112922 (PMC8625151; doi:10.3390/nano11112922)
Supplement: Supplementary file 1 [file nanomaterials-11-02922-s001.zip]

Archive with 1 entries (1 files):
- nanomaterials-1421050-SI modify.pdf
